# Supplementary material for: Current and Future Potential Distribution of the Invasive Thrips Echinothrips americanus (Terebrantia: Thripidae) Under Global Climate Change
Source: Ecol Evol. 2026 May 6;16(5):e73636. doi: 10.1002/ece3.73636 (PMC13148137; doi:10.1002/ece3.73636)
Supplement: Supplementary file 1 — Table S1: Data sources of Echinothrips americanus . [file ECE3-16-e73636-s005.xls]

## Sheet: Sheet1
Table S1. Data sources of Echinothrips americanus.
Serial Number	Distribution location	Data sources
1	Réunion	GBIF
2	Réunion	GBIF
3	Xishuangbanna, Yunnan, China	GBIF
4	China	GBIF
5	Hewa, Luonan, Shangluo, Shaanxi, China	self-collected
6	Haidian, Beijing, China	Mirab-balou et al., 2010
7	Experimental pool near Bangkok, Thailand	Mound, 2000
8	Netherlands	GBIF
9	UK	GBIF
10	USA	GBIF
11	France	GBIF
12	Finland	GBIF
13	Sofia, Plovdiv, Burgas, Bulgaria	Karadjova et al., 2003
14	Canada	GBIF
15	Canada	GBIF
16	Canada	GBIF
17	Canada	GBIF
18	Guadeloupe, France	GBIF
19	USA	GBIF
20	USA	GBIF
21	USA	GBIF
22	USA	GBIF
23	USA	GBIF
24	USA	GBIF
25	USA	GBIF
26	Rio Piedras, Merrill, Puerto Rico	Viteri et al., 2009
27	University Botanical garden, Košice, Slovak Republic	Varga et al., 2008
28	Comenius University glasshouse, Bratislava, Slovak Republic	Varga et al., 2008
29	Sorrento, Lake County,USA	Childers et al., 2011
30	Brooksville, Hernando County, USA	Childers et al., 2011
31	Rio Piedras, Puerto Rico	Viteri et al., 2009
32	Adjuntas, Puerto Rico	Viteri et al., 2009
33	Isabela, Puerto Rico	Viteri et al., 2009
34	Juana Diaz, Puerto Rico	Viteri et al., 2009
35	Bratislaya, Slovak Republic	Varga & Fedor, 2008; Miroslav Repcak, Martin Suvak 2008 2013
36	Nova Gorica, Slovenia	Trdan et al., 2003
37	Gjennestad, Aust-Agder, Norway	GBIF
38	Polk County, Florida, USA	Morgan, 1913
39	Tochigi County, Janpan	Itoh & Oguri, 2003
40	Aichi Prefecture, Janpan	Itoh & Oguri, 2003
41	Miyazaki Prefecture, Janpan	Itoh & Oguri, 2003
42	Java, ‌Indonesia‌	Mound & Ng, 2009
43	Xingping, Xianyang, Shaanxi, China	Zhang, 2000
44	Zhouzhi, Xianyang, Shaanxi, China	Zhang, 2000
45	Yangling, Xianyang, Shaanxi, China	Zhang, 2000
46	Taipei, Taiwan , China	GBIF
47	Canberra, Australia	Krueger et al., 2015
48	Queensland, Australia	Mound et al., 2013
49	Quebec, Canada	GBIF
50	Abbotsford, British Columbia, Canada	GBIF
51	Fraser Valley, British Columbia, Canada	GBIF
52	Ontario, Canada	GBIF
53	Portland Arch Fountain County, Indiana, USA	GBIF
54	Hardin County, Illinois, USA	GBIF
55	Friedberg, Germany	GBIF
56	Middleburg, New York, USA	GBIF
57	Boone county, Iowa, USA	GBIF
58	Alnarp, Sweden	GBIF
59	Siilinjärvi, Finland	GBIF
60	Essonne, France	GBIF
61	USA	GBIF
62	Canada	GBIF
63	Canada	GBIF
64	Canada	GBIF
65	Canada	GBIF
66	Montgomery, USA	GBIF
67	Perry, USA	GBIF
68	USA	GBIF
69	Bawangling, Hainan, China	Hu, 2013
70	Qixianling, Hainan, China	Hu, 2013
71	Tongguling, Hainan, China	Hu, 2013
72	Hanau, Germany	GBIF
73	Umg. Friedberg, Germany	GBIF
74	Belgrade, Serbia	Andjus et al., 2009
75	Piemonte, Italy	GBIF
76	Szeged, Hungary	Vierbergen et al., 2006
77	Zagreb, Croatia	Vierbergen et al., 2006
78	Rijeka, Croatia	Vierbergen et al., 2006
79	Dubrovnik, Croatia	Vierbergen et al., 2006
80	Xi‘an, Shaanxi, China	Zhang, 2000
81	Qindu, Xianyang, Qindu, Shaanxi, China	Zhang, 2000
82	Qian County, Xianyang, Shaanxi, China	Zhang, 2000
83	Ankang, Shaanxi, China	Zhang, 2000
84	Hawaii, USA	GBIF
85	Sola, Norway	GBIF
86	Syon, England, UK	GBIF
87	Stratford, England, UK	GBIF
88	Holland, England, UK	GBIF
89	Granville, Florida, USA	GBIF
90	Plummers island, Maryland, USA	GBIF
91	Rock Creek Park, USA	GBIF
92	England,Brentford, England, UK	Collins, 1998
93	Bangkok, Thailand	Mound, 2000
