# Supplementary material for: Current and Future Potential Distribution of the Invasive Thrips Echinothrips americanus (Terebrantia: Thripidae) Under Global Climate Change
Source: Ecol Evol. 2026 May 6;16(5):e73636. doi: 10.1002/ece3.73636 (PMC13148137; doi:10.1002/ece3.73636)
Supplement: Supplementary file 2 — Table S2: The distribution sites of Echinothrips americanus . [file ECE3-16-e73636-s003.xlsx]

## Sheet: thinned_data_thin1
Table S2. The distribution sites of Echinothrips americanus.
species	longitude	latitude
Echinothrips americanus	55.5046	-21.3169
Echinothrips americanus	55.5324	-21.1332
Echinothrips americanus	101.186	21.9207
Echinothrips americanus	104.691	38.0733
Echinothrips americanus	110.149	34.0904
Echinothrips americanus	116.417	39.9167
Echinothrips americanus	100.72	13.8769
Echinothrips americanus	5.55414	52.1341
Echinothrips americanus	-2.85294	53.9784
Echinothrips americanus	-3.19958	52.2325
Echinothrips americanus	2.32386	48.6727
Echinothrips americanus	27.7132	63.0051
Echinothrips americanus	23.3239	42.6975
Echinothrips americanus	-79.18	43.82
Echinothrips americanus	-63.5925	44.6406
Echinothrips americanus	-61.5398	16.1976
Echinothrips americanus	-74.4429	42.5659
Echinothrips americanus	-87.3594	36.5297
Echinothrips americanus	-89.5244	37.6525
Echinothrips americanus	-81.6993	25.9318
Echinothrips americanus	-118.181	33.9953
Echinothrips americanus	-66.0497	18.3972
Echinothrips americanus	21.2381	48.7344
Echinothrips americanus	-81.5636	28.8078
Echinothrips americanus	-82.3897	28.5553
Echinothrips americanus	66.0497	18.3972
Echinothrips americanus	66.7219	18.1625
Echinothrips americanus	67.0242	18.5006
Echinothrips americanus	66.5064	18.0522
Echinothrips americanus	17.0708	48.1494
Echinothrips americanus	13.7281	45.965
Echinothrips americanus	10.267	59.233
Echinothrips americanus	-81.5969	28.0269
Echinothrips americanus	139.733	36.3833
Echinothrips americanus	136.906	35.18
Echinothrips americanus	131.417	31.9167
Echinothrips americanus	110.004	-7.49167
Echinothrips americanus	108.478	34.2747
Echinothrips americanus	108.145	33.9519
Echinothrips americanus	108.078	34.2567
Echinothrips americanus	121.532	25.0475
Echinothrips americanus	149.128	-35.2833
Echinothrips americanus	145	-20
Echinothrips americanus	-71.2144	46.8122
Echinothrips americanus	-122.252	49.0578
Echinothrips americanus	-121.836	49.5828
Echinothrips americanus	-84.4997	49.25
Echinothrips americanus	-87.3358	40.2186
Echinothrips americanus	-88.3008	37.4533
Echinothrips americanus	-74.3371	42.6135
Echinothrips americanus	-93.9207	42.0341
Echinothrips americanus	13.083	55.6569
Echinothrips americanus	-118.102	33.8001
Echinothrips americanus	-73.5668	45.5594
Echinothrips americanus	-81.6417	43.7299
Echinothrips americanus	-84.58	30.58
Echinothrips americanus	109.081	19.1108
Echinothrips americanus	109.663	18.7067
Echinothrips americanus	111.018	19.6703
Echinothrips americanus	8.91417	50.1342
Echinothrips americanus	10.9844	48.3567
Echinothrips americanus	20.465	44.8039
Echinothrips americanus	8	45
Echinothrips americanus	20.1481	46.2528
Echinothrips americanus	15.9778	45.8144
Echinothrips americanus	14.4422	45.3267
Echinothrips americanus	18.0919	42.6481
Echinothrips americanus	108.934	34.0369
Echinothrips americanus	108.681	34.3106
Echinothrips americanus	108.239	34.5286
Echinothrips americanus	109.017	32.68
Echinothrips americanus	-156.5	20.7503
Echinothrips americanus	5.65278	58.8883
Echinothrips americanus	0	51.5333
Echinothrips americanus	-0.360556	53.7
Echinothrips americanus	-82.4794	28.0267
Echinothrips americanus	-77.1761	38.9694
Echinothrips americanus	-104.839	38.7025
Echinothrips americanus	-0.3081	51.4861
Echinothrips americanus	100.501	13.7539
Echinothrips americanus	103.939	22.5292
Echinothrips americanus	103.085	22.6619
Echinothrips americanus	102.696	22.7738
Echinothrips americanus	101.046	23.0608
Echinothrips americanus	100.859	22.1699
Echinothrips americanus	100.052	21.6965
Echinothrips americanus	101.249	21.9352
Echinothrips americanus	101.711	21.2406
Echinothrips americanus	113.543	22.198
Echinothrips americanus	-64.6613	18.4022
Echinothrips americanus	-39.9013	-8.99447
