# Supplementary material for: Current and Future Potential Distribution of the Invasive Thrips Echinothrips americanus (Terebrantia: Thripidae) Under Global Climate Change
Source: Ecol Evol. 2026 May 6;16(5):e73636. doi: 10.1002/ece3.73636 (PMC13148137; doi:10.1002/ece3.73636)
Supplement: Supplementary file 4 — Table S4: Component matrix of Echinothrips americanus . [file ECE3-16-e73636-s002.xls]

## Sheet: Sheet1
Table S4. Component matrix of Echinothrips americanus
	PC1	PC2	PC3	PC4	PC5	PC6
bio1	0.967634	-0.111963	-0.0542017	0.178737	0.031437	-0.0778029
bio11	0.959971	0.00954617	-0.245675	0.0679772	0.0724266	-0.0466329
bio6	0.929567	0.100902	-0.324503	0.0201585	-0.00037729	-0.0844472
bio9	0.839071	0.205569	-0.297209	0.127907	0.156822	-0.0898853
bio4	-0.815345	-0.184455	0.496361	0.135232	-0.134382	-0.0255498
bio13	0.792551	0.254061	0.414484	-0.248408	-0.138812	0.072354
bio16	0.776615	0.305492	0.415967	-0.275124	-0.112403	0.0757971
bio10	0.774549	-0.304509	0.29075	0.392605	-0.0655269	-0.150622
bio3	0.771616	-0.0501276	-0.336482	0.0808574	0.390735	0.181738
bio7	-0.74996	-0.297648	0.53076	0.216338	0.0301509	0.0614087
bio18	0.70497	0.17514	0.553066	-0.253212	-0.145961	0.0483182
bio8	0.665714	-0.467338	0.325507	0.185072	-0.123282	-0.016032
bio5	0.625313	-0.402264	0.366456	0.519269	0.0646368	-0.0714218
bio17	-0.11081	0.892985	0.231367	0.252341	0.175929	0.024346
bio14	-0.169746	0.876592	0.221097	0.262769	0.166821	0.0246059
bio19	-0.110287	0.862944	-0.00738331	0.183592	0.221171	-0.01677
bio12	0.579553	0.643046	0.453766	-0.116333	-0.0491619	0.071909
bio15	0.575149	-0.619053	0.0906961	-0.256592	-0.0472249	0.037841
elev	0.0402116	-0.352443	0.192559	-0.594855	0.45911	0.386363
slope	-0.0657142	0.117531	0.231068	-0.452306	0.447487	-0.428715
bio2	-0.0898518	-0.515424	0.30281	0.38476	0.584536	0.267133
aspect	0.142991	0.253607	-0.202278	0.136184	-0.249643	0.717293
