# Supplementary material for: Current and Future Potential Distribution of the Invasive Thrips Echinothrips americanus (Terebrantia: Thripidae) Under Global Climate Change
Source: Ecol Evol. 2026 May 6;16(5):e73636. doi: 10.1002/ece3.73636 (PMC13148137; doi:10.1002/ece3.73636)
Supplement: Supplementary file 5 — Table S5: The parameter combination results of MaxEnt model for Echinothrips americanus . [file ECE3-16-e73636-s001.xlsx]

## Sheet: Sheet1
Table S5. The parameter combination results of MaxEnt model for Echinothrips americanus
Column	Settings	Features	RM	Mean AUC ratio	pval.pROC	Omission rate at 5%	AICc	delta.AICc	w.AICc	Parameters
1	L_0.5	L	0.5	1.58275	0	0	2689	145.409	4.58629e-34	6
2	LQ_0.5	LQ	0.5	1.68599	0	0	2543.59	0	0.0172414	10
3	LQP_0.5	LQP	0.5	1.67683	0	0.0952381	2555.74	12.1577	4.01879e-05	22
4	QHP_0.5	QHP	0.5	1.70146	0	0.238095	NA	NA	NA	102
5	LQH_0.5	LQH	0.5	1.70279	0	0.238095	NA	NA	NA	97
6	LQHP_0.5	LQHP	0.5	1.70481	0	0.238095	NA	NA	NA	102
7	QHPT_0.5	QHPT	0.5	1.70064	0	0.238095	NA	NA	NA	102
8	LQHPT_0.5	LQHPT	0.5	1.70058	0	0.238095	NA	NA	NA	102
9	L_1	L	1	1.57873	0	0	2689.03	145.446	4.66286e-34	6
10	LQ_1	LQ	1	1.69397	0	0	2546.14	2.55573	0.00504027	10
11	LQP_1	LQP	1	1.66188	0	0	2552.08	8.49353	0.000263567	18
12	QHP_1	QHP	1	1.65866	0	0.047619	2774.06	230.474	1.68491e-52	56
13	LQH_1	LQH	1	1.67229	0	0.047619	2667.54	123.949	2.32507e-29	45
14	LQHP_1	LQHP	1	1.6618	0	0.047619	2774.06	230.474	1.7506e-52	56
15	QHPT_1	QHPT	1	1.65617	0	0.047619	2774.06	230.474	1.78541e-52	56
16	LQHPT_1	LQHPT	1	1.65351	0	0.047619	2774.06	230.474	1.82163e-52	56
17	L_1.5	L	1.5	1.57582	0	0	2689.09	145.508	5.2404e-34	6
18	LQ_1.5	LQ	1.5	1.6874	0	0	2549.49	5.90147	0.00110462	10
19	LQP_1.5	LQP	1.5	1.66749	0	0	2557.1	13.5142	2.50833e-05	17
20	QHP_1.5	QHP	1.5	1.64911	0	0.047619	2642.29	98.7056	8.12437e-24	40
21	LQH_1.5	LQH	1.5	1.65253	0	0.047619	2616.85	73.2625	2.78213e-18	34
22	LQHP_1.5	LQHP	1.5	1.63922	0	0.047619	2642.29	98.7056	8.49921e-24	40
23	QHPT_1.5	QHPT	1.5	1.63438	0	0.047619	2642.29	98.7056	8.6999e-24	40
24	LQHPT_1.5	LQHPT	1.5	1.64161	0	0.047619	2642.29	98.7056	8.9103e-24	40
25	L_2	L	2	1.57759	0	0	2686.88	143.298	1.89446e-33	5
26	LQ_2	LQ	2	1.68461	0	0	2553.46	9.87568	0.000182186	10
27	LQP_2	LQP	2	1.66804	0	0	2566.41	22.8208	2.88861e-07	17
28	QHP_2	QHP	2	1.63538	0	0.047619	2601.34	57.7564	7.69145e-15	30
29	LQH_2	LQH	2	1.65486	0	0.047619	2587.04	43.4531	1.00859e-11	26
30	LQHP_2	LQHP	2	1.63013	0	0.047619	2601.34	57.7564	8.12654e-15	30
31	QHPT_2	QHPT	2	1.63898	0	0.047619	2601.34	57.7564	8.36308e-15	30
32	LQHPT_2	LQHPT	2	1.63377	0	0.047619	2601.34	57.7564	8.6138e-15	30
25	L_2.5	L	2.5	1.57403	0	0	2686.93	143.343	2.30921e-33	5
26	LQ_2.5	LQ	2.5	1.68522	0	0	2557.8	14.2126	2.61484e-05	10
27	LQP_2.5	LQP	2.5	1.66729	0	0.047619	2570.72	27.1342	4.22313e-08	16
28	QHP_2.5	QHP	2.5	1.62557	0	0.047619	2611.64	68.0502	5.69352e-17	31
29	LQH_2.5	LQH	2.5	1.65903	0	0.047619	2596.04	52.4533	1.43636e-13	27
30	LQHP_2.5	LQHP	2.5	1.6294	0	0.047619	2611.64	68.0502	6.10976e-17	31
31	QHPT_2.5	QHPT	2.5	1.62464	0	0.047619	2611.64	68.0502	6.34157e-17	31
32	LQHPT_2.5	LQHPT	2.5	1.6247	0	0.047619	2611.64	68.0502	6.59166e-17	31
25	L_3	L	3	1.57545	0	0.047619	2686.99	143.403	2.97692e-33	5
26	LQ_3	LQ	3	1.68212	0	0	2562.47	18.8852	3.394e-06	10
27	LQP_3	LQP	3	1.67014	0	0.047619	2576.55	32.9635	3.10929e-09	16
28	QHP_3	QHP	3	1.62065	0	0.047619	2605.4	61.8091	1.77334e-15	28
29	LQH_3	LQH	3	1.65653	0	0.047619	2585.8	42.218	3.34019e-11	23
30	LQHP_3	LQHP	3	1.62358	0	0.047619	2605.4	61.8091	1.95657e-15	28
31	QHPT_3	QHPT	3	1.6251	0	0.047619	2605.4	61.8091	2.06315e-15	28
32	LQHPT_3	LQHPT	3	1.62313	0	0.047619	2605.4	61.8091	2.18202e-15	28
25	L_3.5	L	3.5	1.57425	0	0.047619	2687.06	143.477	4.27215e-33	5
26	LQ_3.5	LQ	3.5	1.68957	0	0	2564.31	20.7268	2.05561e-06	9
27	LQP_3.5	LQP	3.5	1.67446	0	0.047619	2576.53	32.9452	4.88645e-09	14
28	QHP_3.5	QHP	3.5	1.6189	0	0.047619	2607.02	63.4336	1.25853e-15	27
29	LQH_3.5	LQH	3.5	1.65638	0	0.047619	2573.94	30.3499	2.07827e-08	18
30	LQHP_3.5	LQHP	3.5	1.62284	0	0.047619	2607.02	63.4336	1.48016e-15	27
31	QHPT_3.5	QHPT	3.5	1.62703	0	0.047619	2607.02	63.4336	1.62308e-15	27
32	LQHPT_3.5	LQHPT	3.5	1.61674	0	0.047619	2607.02	63.4336	1.79654e-15	27
25	L_4	L	4	1.57607	0	0.047619	2687.15	143.565	8.00395e-33	5
26	LQ_4	LQ	4	1.68646	0	0	2568.2	24.6103	6.15537e-07	9
27	LQP_4	LQP	4	1.67499	0	0.047619	2574.08	30.4967	3.75388e-08	11
28	QHP_4	QHP	4	1.6209	0	0.047619	2598.11	54.5269	2.69601e-13	23
29	LQH_4	LQH	4	1.65646	0	0.047619	2589.27	45.6799	2.76413e-11	21
30	LQHP_4	LQHP	4	1.60778	0	0.047619	2598.11	54.5269	4.3023e-13	23
31	QHPT_4	QHPT	4	1.61998	0	0.047619	2598.11	54.5269	6.12778e-13	23
32	LQHPT_4	LQHPT	4	1.61373	0	0.047619	2598.11	54.5269	1.06441e-12	23
L: Linear, Q: Quadratic, P: Product, T: Threshold, H: Hinge; RM: Regularization Multiplier; AUC: Area Under Curve;
pROC: partial Receiver Operator Curve; AICc: Akaike Information Criterion coefficient.
